# Supplementary material for: Well-Being at the University: The Contribution of Social and Emotional Competence and Self-Care Practices as Seen by Students
Source: Behav Sci (Basel). 2026 Jul 3;16(7):1107. doi: 10.3390/bs16071107 (PMC13406037; doi:10.3390/bs16071107)
Supplement: Supplementary file 1 [file behavsci-16-01107-s001.zip]

Archive with 1 entries (1 files):
- behavsci-4331381-supplementary.pdf
